# Supplementary material for: Association between Altered Oncogenic Signaling Pathways and Overall Survival of Patients with Metastatic Colorectal Cancer
Source: Diagnostics (Basel). 2021 Dec 8;11(12):2308. doi: 10.3390/diagnostics11122308 (PMC8700603; doi:10.3390/diagnostics11122308)
Supplement: Supplementary file 1 [file diagnostics-11-02308-s001.zip]

Archive with 4 entries (4 files):
- Supplementary figures_211204.pdf
- __MACOSX/._Supplementary figures_211204.pdf
- Supplemental table_diagnostics.pdf
- __MACOSX/._Supplemental table_diagnostics.pdf
